# Supplementary material for: Theoretical and Anti-Klebsiella pneumoniae Evaluations of Substituted 2,7-dimethylimidazo[1,2-a]pyridine-3-carboxamide and Imidazopyridine Hydrazide Derivatives
Source: Molecules. 2023 Mar 20;28(6):2801. doi: 10.3390/molecules28062801 (PMC10051578; doi:10.3390/molecules28062801)
Supplement: Supplementary file 1 [file molecules-28-02801-s001.zip]

Archive with 1 entries (1 files):
- molecules-2271346-supplementary.pdf
